# Supplementary material for: Combining newborn metabolic and DNA analysis for second-tier testing of methylmalonic acidemia
Source: Genet Med. 2018 Sep 13;21(4):896–903. doi: 10.1038/s41436-018-0272-5 (PMC6416784; doi:10.1038/s41436-018-0272-5)
Supplement: Supplementary file 7 — Supplementary Table 1 [file 41436_2018_272_MOESM7_ESM.xlsx]

## Sheet: Supplementary Table 1
Ethnicity: A=Asian; Black = B; H=Hispanic; W=White; O=Other/unknown.
Condition: mut0 = methylmalonyl-CoA mutase mut 0 enzymatic subtype; Cbl C,D,F = cobalamin deficieny type C, D and F. Control=healthy controls sample. FP=false positive case
RF: Random Forest prediction of MMA true positive (+), and healthy (-).
RUSPseq: Reportable finding with gene name and identified variants. P=pathogenic; LP=Likely pathogenic; VUS=variant of unknown significance; QC=quality control.
P/LP in 8 MMA genes: Gene names in bold indicate genes identified with two P/LP in 1 gene. (#)=known pathogenic variant in ClinVar or PubMed.
VUS in 8 MMA genes: VUS are reported for TP and FP samples with only 1 P/LP in a MMA gene.
P/LP in 64 RUSPseq genes: Variants identified in 64 genes other than the 8 MMA genes. (#)=known pathogenic variant in ClinVar or PubMed.
DBS ID	Ethnicity	Condition	RF	RUSPseq	P/LP in 8 MMA genes	VUS in 8 MMA genes	PMID for 8 MMA	P/LP in 64 RUSPseq	PMID for 64 genes
A1	H	mut0	+	MUT: P/LP	MUT (c.C682T:p.R228X)# (c.C581T:p.P194L); LMBRD1 (c.G1464A:p.W488X); MMACHC (c.A452G:p.H151R)#		15643616, 20631720, 27060300, 27233228
B1	H	mut0	+	MUT: P/LP, MMAA: P/P	MUT (c.T1620A:p.C540X)#, (c.C322T:p.R108C)#; MMAA (c.G3A:p.M1I), (c.931delA:p.K311fs)	-	19862841, 16281286, 20301409		-
C1	A	mut0	+	MUT: P/P	MUT (c.C982T:p.L328F*Hom)#	-	15643616, 25125334
D1	B	mut0	+	MUT: P/LP	MUT (c.678_679insAATTTATG:p.V227fs)#, (c.G607A:p.G203R)#; LMBRD1 (c.G879A:p.W293X); MMAB (c.137delC:p.P46fs)	-	15781192, 23045948, 10923046, 19375370, 17432548
E1	O	mut0	+	MUT: LP/LP	MUT (c.C1843A:p.P615T),(c.C422T:p.A141V); MCEE (c.-245-1G>A)	-	28973083
F1	H	mut0	+	MUT:P/VUS	MUT (c.C682T:p.R228X)#	MUT (c.1846C>T :p.R616C)	15643616
G1	H	mut0	+	QC: low read depth	-	-	-
H1	W	mut0	+	MUT: P/P	MUT (c.C693G:p.Y231X)#, c.1399C>T (p.R467X)#	-	27167370, 25736335, 23430940, 15643616, 12402345, 22727635
A2	H	mut0	+	MUT: P/P	MUT (c.G607A:p.G203R*Hom)#; MMAB (c.T2A:p.M1K); MMADHC (c.509delA:p.N170fs)	-	10923046, 19375370, 17432548
B2	H	mut0	+	False negative (MUT: P/-)	MUT (c.C454T:p.R152X)#	-	ClinVar
C2	H	mut0	+	MUT: P/P	MUT (c.1891delG:p.A631fs)#, (c.678_679insAATTTATG:p.V227fs)#; MMAB (c.135-2A>G)	-	16281286, 15781192, 23045948	PAH (c.G1243A:p.D415N)#, (c.C498A:p.Y166X)	9781015, 7556322
D2	W	mut0	+	MUT: P/P	MUT (c.2194_2197delGCCG/insAAGGT)#, (c.C682T:p.R228X)#; MMAA (c.A829G:p.R277G)	-	15643616, 10923046
E2	A	mut0	+	MUT: LP/P	MUT (c.C322T:p.R108C)#, (c.C682T:p.R228X)#	-	20301409, 16281286, 15643616
F2	H	mut0	+	MUT: LP/LP	MUT (c.G607A:p.G203R*Hom)#; MMACHC (c.401_402del:p.D134fs)	-	10923046, 19375370, 17432548
G2	A	mut0	+	MUT: P/P	MUT (c.G1560C:p.K520N*Hom)#; MMAB (c.T426A:p.Y142X)	-	17075691
H2	H	Cbl C,D,F	+	MMACHC: P/LP	MMACHC (c.326_329del:p.P109fs)#, (c.G482A:p.R161Q)#	-	ClinVar
A3	H	Cbl C,D,F	+	MMACHC: P/P	MMACHC (c.271dupA:p.V90fs)#, (c.C615G:p.Y205X)#	-	19370762, 20631720, 25687216, 20631720
B3	O	Cbl C,D,F	+	MMACHC: P/P	MMACHC (c.82-2A>G), (c.G609A:p.W203X)#	-	19370762, 16311595
C3	H	Cbl C,D,F	+	MMACHC: P/LP/P	MMACHC (c.C28T:p.Q10X), (c.T578C:p.L193P)#, (c.G608A:p.W203X)#; MCEE (c.G428A:p.R143H); MUT (c.G1897A:p.V633I)	-	19370762, 16311595
D3	H	Cbl C,D,F	+	QC: failed DNA extraction	-	-	-
E3	H	Cbl C,D,F	+	MMACHC: P/LP	MMACHC (c.271dupA:p.V90fs)#, (c.T578C:p.L193P)#	-	19370762, 20631720, 16311595
F3	H	Cbl C,D,F	+	False negative (-/-)	-	MMACHC (c.T176C:p.F59S)	-
G3	W	Cbl C,D,F	+	MMACHC: P/P	MMACHC (c.271dupA:p.V90fs*Hom)#; MUT (c.T2099C:p.M700T)	-	19370762, 20631720
H3	H	Cbl C,D,F	+	MMACHC: P/LP	MMACHC (c.326_329del:p.P109fs)#, (c.G482A:p.R161Q)#; MMAA (c.672delA:p.T224fs); MMADHC (c.G170A:p.W57X)	-	19370762
A4	H	Cbl C,D,F	+	MMACHC: P/LP	MMACHC (c.567dupT:p.R189fs)#, (c.G482A:p.R161Q)#	-	19370762, 21835369
B4	H	Cbl C,D,F	+	MMACHC: P/P	MMACHC (c.326_329del:p.P109fs*Hom)#; MCEE (c.T305A:p.L102X); MMAB (c.A653T:p.D218V); MUT (c.C1849T:p.L617F)	-	ClinVar	PCCA (c.1070delG:p.R357fs), (c.1963-2A>G)
C4	H	Cbl C,D,F	+	MMACHC: P/P	MMACHC (c.G608A:p.W203X*Hom)#	-	27167370, 19370762, 16311595	MTHFR (c.C778T:p.Q260X), (c.G160T:p.E54X)
D4	B	Cbl C,D,F	+	MMACHC: P/P	MMACHC (c.434dupT:p.I145fs), (c.271dupA:p.V90fs)#	-	19370762, 20631720
E4	W	Cbl C,D,F	+	MMACHC: P/P	MMACHC (c.271dupA:p.V90fs*Hom)#	-	19370762, 20631720
F4	O	Cbl C,D,F	+	False negative (MMADHC: P/-)	MMADHC (c.680delC:p.P227fs)	-	-
G4	B	Control	NA	-	-	-	-
H4	W	Control	NA	-	-	-	-
A5	W	Control	NA	-	-	-	-
B5	A	Control	NA	-	MMADHC (c.T610C:p.F204L)	-	-
C5	H	Control	NA	-	-	-	-
D5	W	Control	NA	-	-	-	-
E5	H	Control	NA	-	-	-	-
F5	A	Control	NA	-	-	-	-
G5	A	Control	NA	-	MMAA (c.562+2T>C)	-	-
H5	A	Control	NA	-	MUT (c.C890T:p.T297I)	-	-
A6	H	Control	NA	-	MMAB (c.305delT:p.L102X)	-	-
B6	W	Control	NA	-	-	-	-
C6	H	Control	NA	-	-	-	-
D6	A	Control	NA	-	-	-	-
E6	H	Control	NA	-	MMACHC (c.259-2A>T)	-	-
F6	H	Control	NA	-	-	-	-
G6	W	Control	NA	-	-	-	-
H6	H	Control	NA	-	-	-	-	PAH (c.A204T:p.R68S)#, (c.A286T:p.K96X) (variants in cis)	26666653, 23764561, 23500595
A7	W	Control	NA	-	MMAA (c.C1114T:p.Q372X)	-	-
B7	W	Control	NA	-	-	-	-
A8	B	MMA.FP	-	-	MMAA (c.G1079C:p.R360P)	-	-
B8	H	MMA.FP	+	-	MMAB (c.644+1G>C)		-	MLYCD (c.C886T:p.Q296X), (c.799-2A>T) (variants in cis)	-
C8	H	MMA.FP	-	-	-	-	-
D8	H	MMA.FP	-	-	-	-	-
E8	H	MMA.FP	-	-	MUT (c.C1741T:p.R581X)#	-	27233228
F8	A	MMA.FP	-	-	-	-	-
G8	W	MMA.FP	+	-	-	-	-
H8	H	MMA.FP	+	-	-	-	-
A9	H	MMA.FP	+	-	MMAA (c.A1072T:p.K358X)	-	-
B9	H	MMA.FP	-	-	-	-	-
C9	W	MMA.FP	-	-	-	-	-
D9	H	MMA.FP	-	-	-	-	-
E9	H	MMA.FP	-	-	LMBRD1 (c.C811T:p.Q271X)	-	-
F9	O	MMA.FP	+	-	MUT (c.G278A:p.R93H)#	-	1670635
G9	H	MMA.FP	+	-	MMAB(c.585-1G>A)#	-	22695176
H9	H	MMA.FP	-	-	MUT (c.C1237T:p.Q413X)	-	-	HPD (c.832-2A>T), (c.241+2T>C)
A10	H	MMA.FP	+	-	MMAB (c.349-2A>T)	-	-
B10	H	MMA.FP	-	-	MMACHC (c.463delG:p.G155fs)	-	-
C10	H	MMA.FP	+	-	MCEE (c.85-2A>G)	-	-	ACADVL (c.174delC:p.G58fs), (c.62+2T>C)
D10	H	MMA.FP	+	-	-	-	-
E10	H	MMA.FP	-	LMBRD1: P/VUS (variants in cis)	LMBRD1 (c.C1321T:p.Q441X); MMAB (c.621delG:p.A207fs);	LMBRD1 (c.C1242T:p.C414C)	-	FAH (c.788delT:p.V263fs), (c.930delG:p.Q310fs)
F10	A	MMA.FP	+	-	LMBRD1 (c.T2C:p.M1T); MMACHC (c.362delC:p.A121fs)	-	-
G10	H	MMA.FP	+	-	LMBRD1 (c.G1464A:p.W488X)	-	-	CPS1 (c.G741A:p.W247X), (c.C1891T:p.Q631X)
H10	H	MMA.FP	+	MUT: P/LP (variants in cis)	MUT (c.1818delA:p.K606fs),(c.G1810A:p.V604I)	-	-
A11	H	MMA.FP	+	-	-	-	-	DBT (c.A31G:p.S11G), (c.889delA:p.I297fs)
B11	H	MMA.FP	-	-	-	-	-
C11	A	MMA.FP	-	QC: failed DNA extraction	-	-	-
D11	H	MMA.FP	+	-	MMAA (c.534_535del:p.A178fs)	-	-	GALT (c.569delG:p.W190fs)
E11	W	MMA.FP	-	-	-	-	-	NAGS(c.732delC:p.D244fs), (c.1399_1400insC:p.D467fs), (c.A1605G:p.X535W)
F11	W	MMA.FP	+	-	-	-
